# Supplementary material for: Dynamic glycolytic reprogramming effects on dendritic cells in pancreatic ductal adenocarcinoma
Source: J Exp Clin Cancer Res. 2024 Sep 30;43:271. doi: 10.1186/s13046-024-03192-8 (PMC11441259; doi:10.1186/s13046-024-03192-8)
Supplement: Supplementary file 7 — Supplementary Material 7: Table S1. The DCs differentially expressed genes identified by scRNA-seq in shNC and shLDHA tumors. [file 13046_2024_3192_MOESM7_ESM.xls]

## Sheet: Supplementary Table 1_
Supplementary Table 1 (DC shNC vs shLDHA)
shNC				shLDHA
Gene name	Cluster	avgDiff		Gene name	Cluster	avgDiff
S100a8	shNC	2.59519		Cxcl9	shLDHA	1.90502
Chil3	shNC	2.52632		B2m	shLDHA	1.1573
S100a9	shNC	2.38122		Pfn1	shLDHA	1.05081
Hbb-bs	shNC	2.18477		AW112010	shLDHA	1.03965
mt-Co3	shNC	1.33127		Ccl8	shLDHA	1.03318
Apoe	shNC	1.27731		Sem1	shLDHA	1.00054
G0s2	shNC	1.20123		Bcl2a1d	shLDHA	0.926429
Neat1	shNC	1.04352		Hif1a	shLDHA	0.916272
Lcn2	shNC	1.04298		Tmsb10	shLDHA	0.911535
F13a1	shNC	0.980676		Ccl24	shLDHA	0.869753
Plin2	shNC	0.833607		Cox7c	shLDHA	0.867429
mt-Atp6	shNC	0.828634		Ndufb1-ps	shLDHA	0.866284
Ecm1	shNC	0.806587		Cstb	shLDHA	0.864254
AY036118	shNC	0.73946		Ccl12	shLDHA	0.83758
Cyp4f18	shNC	0.646592		1810037I17Rik	shLDHA	0.82481
Hp	shNC	0.642587		Rpl35	shLDHA	0.799603
Trem2	shNC	0.631348		Osm	shLDHA	0.78101
Rnh1	shNC	0.625755		Plbd1	shLDHA	0.778475
mt-Co1	shNC	0.613403		Ctsc	shLDHA	0.767571
mt-Nd1	shNC	0.604989		Pf4	shLDHA	0.76229
Tsc22d3	shNC	0.604241		Cox17	shLDHA	0.756427
C1qa	shNC	0.600466		Mgl2	shLDHA	0.744712
Il1r2	shNC	0.593059		Lgmn	shLDHA	0.740775
Gpx3	shNC	0.592378		Psme2	shLDHA	0.733381
Msrb1	shNC	0.586943		Gm42031	shLDHA	0.732442
Rpl14	shNC	0.582135		Tomm7	shLDHA	0.716988
Ccl3	shNC	0.581032		Stat1	shLDHA	0.716897
Stab1	shNC	0.556566		Gbp2	shLDHA	0.713908
Krt18	shNC	0.554328		Rps28	shLDHA	0.694716
C1qb	shNC	0.539865		Cebpb	shLDHA	0.684961
Apoc2	shNC	0.534717		Hsp90b1	shLDHA	0.663034
Lgals4	shNC	0.530455		Psmb9	shLDHA	0.646489
Lsp1	shNC	0.529629		Ptgs2	shLDHA	0.633179
Rpsa	shNC	0.517161		Hk2	shLDHA	0.625729
Rplp0	shNC	0.515622		Snx3	shLDHA	0.624479
Ftl1	shNC	0.506977		Bst2	shLDHA	0.623491
Taldo1	shNC	0.503666		H2-D1	shLDHA	0.620076
Fkbp5	shNC	0.500766		Nr4a2	shLDHA	0.620037
Wfdc2	shNC	0.494867		Slc25a5	shLDHA	0.614982
Cd68	shNC	0.48659		Gm42418	shLDHA	0.609675
Rpl8	shNC	0.483666		Atp5g2	shLDHA	0.596682
mt-Co2	shNC	0.480806		Gatm	shLDHA	0.581005
Ctsd	shNC	0.48062		Bcl2a1a	shLDHA	0.576232
Lgals3	shNC	0.466414		Txn1	shLDHA	0.574354
Rpl12	shNC	0.466285		Naaa	shLDHA	0.566121
Mt2	shNC	0.462671		Zfp36	shLDHA	0.562282
Pkm	shNC	0.462182		Ndufa1	shLDHA	0.561674
Cd33	shNC	0.462161		Mmp14	shLDHA	0.559334
Sh3bgrl3	shNC	0.459458		Vegfa	shLDHA	0.558628
Clu	shNC	0.449701		Uqcrb	shLDHA	0.555761
Eef2	shNC	0.441474		Cd9	shLDHA	0.547216
Capns1	shNC	0.439915		Rpl22l1	shLDHA	0.547008
Rpl29	shNC	0.436551		Polr2l	shLDHA	0.543645
Fkbp8	shNC	0.430446		Fgl2	shLDHA	0.542108
Arhgdia	shNC	0.429094		Fcgr2b	shLDHA	0.53725
mt-Nd3	shNC	0.424058		Rpl22	shLDHA	0.533192
Grina	shNC	0.423457		Mmp12	shLDHA	0.532523
1700017B05Rik	shNC	0.422317		Prkcd	shLDHA	0.532243
Fcrls	shNC	0.419067		Ndufb3	shLDHA	0.531952
Capg	shNC	0.418305		Bhlhe40	shLDHA	0.530922
Gapdh	shNC	0.416478		H2-Aa	shLDHA	0.530406
Abhd12	shNC	0.415187		Tomm6	shLDHA	0.529346
Dok3	shNC	0.414171		Atp5k	shLDHA	0.529272
Lgals1	shNC	0.410129		Selenok	shLDHA	0.524689
Syngr1	shNC	0.409311		Btf3	shLDHA	0.522391
Pmepa1	shNC	0.409072		Rpl7a	shLDHA	0.522259
Eif3f	shNC	0.404098		Marcks	shLDHA	0.522221
Krt8	shNC	0.403844		AA467197	shLDHA	0.511061
Ctsz	shNC	0.402932		Ccr2	shLDHA	0.508823
Cd300lf	shNC	0.401028		Slc7a2	shLDHA	0.504876
Ms4a8a	shNC	0.401028		Cox6a1	shLDHA	0.501695
Ninj1	shNC	0.400165		Tma7	shLDHA	0.496041
Atp13a2	shNC	0.397691		Eif2s2	shLDHA	0.488528
Sbno2	shNC	0.397329		Gm11808	shLDHA	0.488241
Cd63	shNC	0.397279		Atp5g3	shLDHA	0.483491
Cd24a	shNC	0.39582		Isg15	shLDHA	0.480992
Gm26917	shNC	0.395626		Cd74	shLDHA	0.480845
Mt1	shNC	0.393141		Msr1	shLDHA	0.469873
Ccl9	shNC	0.38842		Psme1	shLDHA	0.468641
Lars2	shNC	0.383157		Chmp5	shLDHA	0.46617
Rpl18a	shNC	0.382161		Cbx3	shLDHA	0.465091
Rpl10a	shNC	0.381141		Tbca	shLDHA	0.463128
Flna	shNC	0.378533		Plgrkt	shLDHA	0.461079
Rac2	shNC	0.378072		Tgfbi	shLDHA	0.461014
Ubb	shNC	0.377315		Rpl38	shLDHA	0.45947
Dcxr	shNC	0.377262		App	shLDHA	0.458316
Gm47283	shNC	0.376935		Sarnp	shLDHA	0.457709
Vsir	shNC	0.375849		Atp5md	shLDHA	0.456483
Atp6v0c	shNC	0.368939		Malat1	shLDHA	0.456372
Rtcb	shNC	0.368552		Abracl	shLDHA	0.45634
Rbm3	shNC	0.367194		Tmsb4x	shLDHA	0.455184
Atp5d	shNC	0.366228		Cox6c	shLDHA	0.455015
Csf1r	shNC	0.366118		Bbip1	shLDHA	0.453452
Hexa	shNC	0.364616		Tnfaip2	shLDHA	0.452278
Dhrs3	shNC	0.363423		Cycs	shLDHA	0.450563
Brk1	shNC	0.362449		Itgam	shLDHA	0.448914
Jun	shNC	0.360248		Hnrnpa2b1	shLDHA	0.448667
Neurl3	shNC	0.359007		Atp5mpl	shLDHA	0.444001
Ier2	shNC	0.358723		Ndufa3	shLDHA	0.443141
Amdhd2	shNC	0.35598		Btg1	shLDHA	0.439362
Krt19	shNC	0.355843		Slamf8	shLDHA	0.437133
Klf9	shNC	0.355276		Rpl39	shLDHA	0.436902
mt-Nd4	shNC	0.355232		Capza2	shLDHA	0.436816
Ctsa	shNC	0.355136		Hspe1	shLDHA	0.436226
Cd37	shNC	0.353292		Cwc15	shLDHA	0.436137
Rps5	shNC	0.352416		Ndufc2	shLDHA	0.435385
Timp2	shNC	0.351208		Pla2g7	shLDHA	0.434706
Man2b1	shNC	0.34881		Srp9	shLDHA	0.433847
Rack1	shNC	0.348515		AI662270	shLDHA	0.431279
Cotl1	shNC	0.348377		Tmed5	shLDHA	0.430047
Emp3	shNC	0.347788		C3	shLDHA	0.423659
Ctsb	shNC	0.347345		M6pr	shLDHA	0.420397
Ier3	shNC	0.343207		Rab8b	shLDHA	0.420305
Smpdl3a	shNC	0.339216		Spty2d1	shLDHA	0.419165
Slc3a2	shNC	0.338312		Cmpk1	shLDHA	0.419119
Jund	shNC	0.336565		Rps26	shLDHA	0.417691
H3f3b	shNC	0.335875		Rap1a	shLDHA	0.416987
Itga6	shNC	0.330746		Cfb	shLDHA	0.414724
Cox7a2l	shNC	0.32607		Pabpc1	shLDHA	0.41452
Rabac1	shNC	0.319912		Eloc	shLDHA	0.413376
Unc119	shNC	0.318507		Mndal	shLDHA	0.413003
Dctn2	shNC	0.317921		Rgs1	shLDHA	0.412096
Coro1c	shNC	0.317069		Hypk	shLDHA	0.411898
Scamp2	shNC	0.316708		Lpcat2	shLDHA	0.411765
Pgls	shNC	0.315574		Nsa2	shLDHA	0.411532
Tecr	shNC	0.315514		Eif3j1	shLDHA	0.411355
Fxyd5	shNC	0.314742		Npm1	shLDHA	0.411
Ssbp4	shNC	0.3131		Selenof	shLDHA	0.41012
Fes	shNC	0.312468		Dync1i2	shLDHA	0.408648
Lmna	shNC	0.311515		Lsm5	shLDHA	0.406966
P2ry6	shNC	0.309396		Sirpb1c	shLDHA	0.406912
Npc2	shNC	0.309383		Malt1	shLDHA	0.405157
Krt7	shNC	0.308979		Samhd1	shLDHA	0.405142
Snx8	shNC	0.308551		Klra2	shLDHA	0.405141
Mat2a	shNC	0.307881		Xbp1	shLDHA	0.403886
Ubc	shNC	0.307066		Rpl9	shLDHA	0.403611
Cuedc2	shNC	0.30565		Ptma	shLDHA	0.402097
Gpi1	shNC	0.30464		Gnb2	shLDHA	0.401153
Elovl1	shNC	0.302743		Rps23	shLDHA	0.399636
Hist1h1c	shNC	0.301788		Pilra	shLDHA	0.39799
Cdk6	shNC	0.300865		Tspan13	shLDHA	0.397644
Csf3r	shNC	0.300304		Itgb2	shLDHA	0.395936
Pnpla2	shNC	0.299775		Rpl23a	shLDHA	0.393889
D8Ertd738e	shNC	0.299611		Tmbim6	shLDHA	0.392428
Uap1l1	shNC	0.299537		Ppia	shLDHA	0.391877
Ndufs2	shNC	0.298894		Hmgb1	shLDHA	0.390999
Ms4a6b	shNC	0.298772		Ciao2a	shLDHA	0.389309
Ypel3	shNC	0.298532		Slc39a1	shLDHA	0.388725
Fosb	shNC	0.298411		Ly86	shLDHA	0.388265
Rpl28	shNC	0.297582		Ifi203	shLDHA	0.387971
Epn1	shNC	0.296358		Atp6ap2	shLDHA	0.387158
Irf7	shNC	0.295434		Srgn	shLDHA	0.382268
Fth1	shNC	0.293387		Mia2	shLDHA	0.382244
Dgkz	shNC	0.292605		Epsti1	shLDHA	0.381721
Stub1	shNC	0.291115		Sdf2l1	shLDHA	0.38101
Aopep	shNC	0.289864		Ccl2	shLDHA	0.38051
Rnf187	shNC	0.288768		Gpalpp1	shLDHA	0.379729
Arrb2	shNC	0.287239		Ube2n	shLDHA	0.379324
Coro1a	shNC	0.287177		Cetn3	shLDHA	0.377972
Ech1	shNC	0.285422		Ptprc	shLDHA	0.377784
Tle5	shNC	0.284762		Tmem30a	shLDHA	0.376466
Arhgap45	shNC	0.284567		Pfdn2	shLDHA	0.376147
Eif6	shNC	0.284292		Snrpf	shLDHA	0.375348
Tkt	shNC	0.283558		Rbis	shLDHA	0.374023
H13	shNC	0.281579		Sh3bgrl	shLDHA	0.372824
Eif4a1	shNC	0.281549		Gng10	shLDHA	0.372813
Slc43a2	shNC	0.279994		P4ha1	shLDHA	0.371488
Klhl6	shNC	0.279748		Myof	shLDHA	0.36979
Emc10	shNC	0.279728		Cox7b	shLDHA	0.369665
Rab7	shNC	0.278302		Ly6a	shLDHA	0.368731
Cndp2	shNC	0.278297		Iscu	shLDHA	0.368192
Ncf4	shNC	0.27812		Rps27l	shLDHA	0.368135
Pon2	shNC	0.276058		Ndufb4	shLDHA	0.36721
Per1	shNC	0.275568		Atp5e	shLDHA	0.366593
Rps14	shNC	0.275441		Rnf149	shLDHA	0.364008
Rps19	shNC	0.273709		Emc7	shLDHA	0.363982
Cenpb	shNC	0.273574		Mpc1	shLDHA	0.360937
Fbxl5	shNC	0.273391		Mrpl33	shLDHA	0.358825
Mxd1	shNC	0.27291		Slc6a6	shLDHA	0.358822
Mcrip1	shNC	0.271505		Gpr65	shLDHA	0.358382
Rbfa	shNC	0.270711		Rpl10	shLDHA	0.357851
Ang	shNC	0.270574		Ctsl	shLDHA	0.357577
Atp6v0b	shNC	0.26899		Vcam1	shLDHA	0.357516
Cd93	shNC	0.26816		Cops9	shLDHA	0.357221
Trir	shNC	0.267925		Susd6	shLDHA	0.356849
Klf13	shNC	0.26713		Sap30	shLDHA	0.356698
Cirbp	shNC	0.267116		Clic4	shLDHA	0.356373
Ptpn1	shNC	0.266849		Cacybp	shLDHA	0.355346
Hspa8	shNC	0.265356		Hpf1	shLDHA	0.355071
Park7	shNC	0.264503		Nampt	shLDHA	0.35488
Slfn1	shNC	0.264346		Ndufc1	shLDHA	0.354005
Rps15a	shNC	0.264061		Aif1	shLDHA	0.353778
Uqcrc1	shNC	0.263875		Calm1	shLDHA	0.353536
Atp5b	shNC	0.26385		Sat1	shLDHA	0.353388
Itgb5	shNC	0.262787		Svbp	shLDHA	0.352824
Trim25	shNC	0.261791		H2-Q7	shLDHA	0.352444
Khk	shNC	0.260977		Ccdc88a	shLDHA	0.352178
Yif1b	shNC	0.257645		Itm2c	shLDHA	0.351518
Foxn3	shNC	0.257496		Hspa5	shLDHA	0.351217
C1qc	shNC	0.257279		Clec4a3	shLDHA	0.350559
Ncf1	shNC	0.256951		Cfl1	shLDHA	0.350515
Rpl3	shNC	0.255927		Sdcbp	shLDHA	0.349786
Cyb5r3	shNC	0.2549		Smc4	shLDHA	0.349196
Tmem37	shNC	0.253868		Dnajc19	shLDHA	0.3486
Napa	shNC	0.253555		Smarca5	shLDHA	0.348097
Cct5	shNC	0.252297		Pdcd6ip	shLDHA	0.346733
Wnk1	shNC	0.252132		Llph	shLDHA	0.346679
Cope	shNC	0.251962		Thoc7	shLDHA	0.346374
Rpl32	shNC	0.250608		Itgb1	shLDHA	0.345967
Eif3k	shNC	0.250098		Acsl4	shLDHA	0.344191
				Hmgn2	shLDHA	0.344043
				Sod2	shLDHA	0.343048
				Il2rg	shLDHA	0.342828
				Rpl35a	shLDHA	0.34263
				Pgk1	shLDHA	0.342484
				Rab32	shLDHA	0.3424
				Mrpl52	shLDHA	0.341544
				Polr2k	shLDHA	0.340028
				Ifngr2	shLDHA	0.339496
				Itgax	shLDHA	0.339243
				Ctss	shLDHA	0.338987
				Mob1a	shLDHA	0.336673
				Hnrnpf	shLDHA	0.336506
				Myl12a	shLDHA	0.336502
				Tiparp	shLDHA	0.33556
				Tmem123	shLDHA	0.335073
				Spcs1	shLDHA	0.334432
				Tmem14c	shLDHA	0.333823
				Gnas	shLDHA	0.333572
				Ccdc71l	shLDHA	0.333095
				Cox20	shLDHA	0.330718
				Irf1	shLDHA	0.330486
				Atp5j	shLDHA	0.330032
				Kpna4	shLDHA	0.32804
				Rplp2	shLDHA	0.327665
				Pcna	shLDHA	0.326552
				Cd300c2	shLDHA	0.325834
				Rps21	shLDHA	0.325817
				Smim15	shLDHA	0.323027
				Frg1	shLDHA	0.322681
				Dek	shLDHA	0.32203
				Sec62	shLDHA	0.321626
				Ugp2	shLDHA	0.32071
				Skp1a	shLDHA	0.320455
				Prcp	shLDHA	0.319704
				Rel	shLDHA	0.319585
				Ccr1	shLDHA	0.319366
				H2-Eb1	shLDHA	0.31913
				Casp8	shLDHA	0.317022
				Smc6	shLDHA	0.316797
				Eif3a	shLDHA	0.316652
				Rpl24	shLDHA	0.316211
				Snrnp27	shLDHA	0.316139
				Slc25a3	shLDHA	0.316004
				Cysltr1	shLDHA	0.315647
				Eif5b	shLDHA	0.315438
				Erh	shLDHA	0.315262
				Ndufb6	shLDHA	0.314763
				St13	shLDHA	0.314172
				Fcho2	shLDHA	0.312281
				Crem	shLDHA	0.309969
				Eno1	shLDHA	0.309129
				Ddx21	shLDHA	0.309127
				Srsf9	shLDHA	0.308974
				Cap1	shLDHA	0.308647
				Fxr1	shLDHA	0.30843
				Ptbp3	shLDHA	0.307531
				Fam162a	shLDHA	0.307527
				Anp32a	shLDHA	0.30737
				Fam111a	shLDHA	0.307294
				Ostf1	shLDHA	0.306866
				Prdm1	shLDHA	0.306141
				Taf1d	shLDHA	0.305996
				Pdcd6	shLDHA	0.305659
				Snrpb2	shLDHA	0.304279
				Gbp7	shLDHA	0.303717
				St8sia4	shLDHA	0.303291
				Abi1	shLDHA	0.302404
				Hnrnpa3	shLDHA	0.30163
				Cd44	shLDHA	0.300929
				Dusp5	shLDHA	0.299965
				Magohb	shLDHA	0.299783
				Junb	shLDHA	0.299439
				Itm2b	shLDHA	0.299311
				Uqcrfs1	shLDHA	0.299155
				Clec12a	shLDHA	0.298955
				Clint1	shLDHA	0.29771
				Ost4	shLDHA	0.296247
				Unc93b1	shLDHA	0.295811
				Trps1	shLDHA	0.294662
				Psma5	shLDHA	0.2943
				Zcrb1	shLDHA	0.294233
				Zfp706	shLDHA	0.292785
				Ccnd1	shLDHA	0.292116
				Magt1	shLDHA	0.291898
				Tcea1	shLDHA	0.291645
				Ggh	shLDHA	0.290968
				Gbp3	shLDHA	0.290903
				Cd53	shLDHA	0.289867
				Rps29	shLDHA	0.289681
				Alyref	shLDHA	0.288994
				Ifi30	shLDHA	0.288984
				Sec61g	shLDHA	0.288925
				Glrx	shLDHA	0.288263
				Gbp8	shLDHA	0.287764
				Acly	shLDHA	0.287433
				Pla2g4a	shLDHA	0.287396
				Arf5	shLDHA	0.286691
				Nr4a1	shLDHA	0.286124
				Stk17b	shLDHA	0.285906
				Itga9	shLDHA	0.285735
				Hnrnpm	shLDHA	0.284847
				2024-09-09	shLDHA	0.284673
				Rbms1	shLDHA	0.284044
				Itgal	shLDHA	0.283827
				Nufip1	shLDHA	0.283534
				Nmi	shLDHA	0.282387
				Lap3	shLDHA	0.281385
				Mrps33	shLDHA	0.281226
				Uqcrh	shLDHA	0.280268
				Rnf13	shLDHA	0.279956
				Rab1a	shLDHA	0.279314
				Ewsr1	shLDHA	0.277907
				Rp2	shLDHA	0.277605
				Anp32e	shLDHA	0.277157
				Hnrnph2	shLDHA	0.277032
				Sub1	shLDHA	0.276578
				H2-T23	shLDHA	0.27651
				Tm2d1	shLDHA	0.276322
				Ifi47	shLDHA	0.275959
				Pcbp1	shLDHA	0.275664
				Hnrnpa0	shLDHA	0.275543
				Ccr5	shLDHA	0.275352
				Sec61b	shLDHA	0.275088
				Etv6	shLDHA	0.274704
				Cfp	shLDHA	0.274153
				Egr2	shLDHA	0.273225
				Dnajc3	shLDHA	0.272729
				Ifi204	shLDHA	0.271797
				9530068E07Rik	shLDHA	0.271675
				Scp2	shLDHA	0.271546
				Sft2d1	shLDHA	0.270828
				Mpc2	shLDHA	0.270594
				Hnrnpk	shLDHA	0.270551
				Ifi27l2a	shLDHA	0.270387
				Sumo1	shLDHA	0.270152
				Rnf7	shLDHA	0.270003
				Pik3r1	shLDHA	0.26928
				Ywhae	shLDHA	0.269242
				Dusp6	shLDHA	0.268785
				Nlrp3	shLDHA	0.268531
				Metap2	shLDHA	0.268024
				Dhx15	shLDHA	0.267798
				Atp5h	shLDHA	0.267361
				Capza1	shLDHA	0.267213
				Mbd2	shLDHA	0.266965
				Gpx1	shLDHA	0.266874
				Sdc3	shLDHA	0.266874
				Cpne3	shLDHA	0.266811
				Nfe2l2	shLDHA	0.266663
				Dynll1	shLDHA	0.265125
				Tm9sf3	shLDHA	0.263473
				Mycbp2	shLDHA	0.263266
				Psma7	shLDHA	0.262874
				Vma21	shLDHA	0.262697
				Acer3	shLDHA	0.262662
				Csde1	shLDHA	0.262538
				Txndc17	shLDHA	0.262398
				Gm34084	shLDHA	0.261725
				Nap1l1	shLDHA	0.261516
				Arl6ip1	shLDHA	0.261035
				Rsrp1	shLDHA	0.260669
				Tceal9	shLDHA	0.259438
				Cd164	shLDHA	0.258321
				Acap2	shLDHA	0.258302
				Atp5f1	shLDHA	0.256939
				Gch1	shLDHA	0.256929
				Tmem256	shLDHA	0.256773
				Ptges3	shLDHA	0.256649
				Cmc1	shLDHA	0.256343
				Got1	shLDHA	0.255095
				Rcbtb2	shLDHA	0.254652
				H2-T22	shLDHA	0.254365
				Gpr171	shLDHA	0.254304
				Creld2	shLDHA	0.253983
				Selenot	shLDHA	0.253656
				Pdcd10	shLDHA	0.253647
				Ece1	shLDHA	0.25278
				Krcc1	shLDHA	0.251993
				Actr3	shLDHA	0.251959
				Pmaip1	shLDHA	0.251028
				Ccnd2	shLDHA	0.251002
				Cisd2	shLDHA	0.250371
				Clec5a	shLDHA	0.250077
