# Supplementary material for: Dynamic glycolytic reprogramming effects on dendritic cells in pancreatic ductal adenocarcinoma
Source: J Exp Clin Cancer Res. 2024 Sep 30;43:271. doi: 10.1186/s13046-024-03192-8 (PMC11441259; doi:10.1186/s13046-024-03192-8)
Supplement: Supplementary file 8 — Supplementary Material 8: Table S2. Antigen presentation gene significance score, TCA signature score and Cytotoxic signature score for CD8 + T cell in scRNA-seq. [file 13046_2024_3192_MOESM8_ESM.xlsx]

## Sheet: Sheet1
Supplementary Table S2 (Genes used for signature score)
Signature_score	TCA_signature_score	Cytotoxic signature score	Antigen presentation gene significance score
Genes detail	Pdha1	Gzmb	ISG15
	Gls	Prf1	IRF7
	Glud1		HLA-DRA
	Dlst		CD74
	Dld		B2M
	Sucla2		TAPBP
	Suclg2		TAP1
	Sdhb		PSMB10
	Mdh1		CD81
	Mdh2		IL12B
	Aco2		IL12A
	Cs		FSCN1
	Idh2
	Idh3g
